# Supplementary material for: A Five-Year Review of Newborn Screening for Spinal Muscular Atrophy in the State of Utah: Lessons Learned
Source: Int J Neonatal Screen. 2024 Jul 22;10(3):54. doi: 10.3390/ijns10030054 (PMC11270276; doi:10.3390/ijns10030054)
Supplement: Supplementary file 1 [file IJNS-10-00054-s001.zip]

Archive with 1 entries (1 files):
- IJNS-3062509-supplementary.pdf
